# Supplementary material for: Development of a Microfluidic Device for CD4+ T Cell Isolation and Automated Enumeration from Whole Blood
Source: Biosensors (Basel). 2021 Dec 28;12(1):12. doi: 10.3390/bios12010012 (PMC8773767; doi:10.3390/bios12010012)
Supplement: Supplementary file 1 [file biosensors-12-00012-s001.zip]

Archive with 1 entries (1 files):
- biosensors-1438945-supplementary.pdf
